# Supplementary material for: Social Network Characteristics and Depressive Symptoms of Italian Public Health Medical Residents: The Public Health Residents’ Anonymous Survey in Italy (PHRASI)
Source: Behav Sci (Basel). 2023 Oct 25;13(11):881. doi: 10.3390/bs13110881 (PMC10798373; doi:10.3390/bs13110881)
Supplement: Supplementary file 1 [file behavsci-13-00881-s001.zip]

Archive with 1 entries (1 files):
- behavsci-2564156-supplementary.pdf
